# Supplementary material for: The value of combined thromboelastography test for the early prediction of disease severity in patients with haemorrhagic fever of renal syndrome and the construction of a critical model
Source: PLoS One. 2025 Sep 26;20(9):e0331930. doi: 10.1371/journal.pone.0331930 (PMC12469219; doi:10.1371/journal.pone.0331930)
Supplement: S1 Data — (XLSX) [file pone.0331930.s001.xlsx]

## Sheet: Sheet1
Gender(male=1/female=2)	Age	outcome	hospital days	Days from fever to hospital admission, days	clinical classification(mild=1, moderate=2, and severe patients=3, critical patients=4)	Disease history	dread cold and fever	have a headache	body ache	fatigue	nausea and vomiting	lumbar pain	abdominal pain	bloating	Haemorrhage (Petechiae, ecchymosis, haematuria, black stools, haemoptysis, hematoma)	clinical classification(mild=1, moderate=2, and severe patients=3, critical patients=4)	CI	LY30	K	EPL	MA	R	angle	WBC	RBS	HB	HCT	PLT	NE	LYM	PCT	CRP	ALT	AST	TBIL	ALB	TG	LDH	CK	CK-MB	BUN	Scr	UA
1	63	1	17	4	2		1		1			1				1	-8.5	0	9.7	0	42.5	6.9	29.6	10.89	6.18	175	54.6	45	6.02	2.14	0.7	35.12	66.8	157.8	12.8	32.2	2.65	723	227	38.5	15.63	145	468
1	65	1	13	6	2		1	1			1	1	1	1		1	-4.2	0	4.6	0	48.5	6	43.2	8.56	5.57	164	47.8	56	5.85	1.29	8.21	23.2	67.1	94.6	8.2	30.2	1.68	396	104	22.9	12.13	151	284
1	71	1	25	2	2		1	1		1	1					1	-0.6	0	2.7	0	52.3	5	67.2	15.43	4.33	130	38.9	38	8.47	3.01	1.78	13.1	61.2	136.9	7.9	25.5	3.33	577	380	39	10.64	176	314
1	44	1	42	3	2	hypertension	1	1	1			1				2	-8.8	0	7.6	0	31.6	7.2	35.4	6.72	4.84	153	44.3	21	5.3	0.98	0.22	24.1	102.3	218.6	11.8	38.2	0.73	912	673	32.9	4.59	92	223
1	24	1	12	6	2		1	1		1	1					1	1	0	1.8	0	55.6	3.8	68.7	14.94	4.37	121	37	36	8.96	3.87	2.39	11.9	35.9	80.4	9.5	31.3	3.56	744	199	50.3	16.22	223	544
1	40	1	21	5	2		1		1		1	1				2	-4.1	0	4.4	0	49	6.1	44	27.29	5.12	163	46	29	15.95	8.98	2.59	21.9	206.9	241.8	17.7	29.1	3.95	615	84	35.8	18.65	262	485
1	59	1	21	3	2		1		1					1		1	-9.8	0	7.2	0	39	9.9	32.1	48.26	5.12	162	48.1	18	36.05	11.54	6.33	25.74	53.6	166	14.5	22.8	1.21	1044	231	77.6	23.31	393	152
1	45	1	10	7	1	hypertension	1									0	1	0.2	2.2	1.4	61.6	4.9	57.6	5.21	5.76	169	52	97	3.71	0.82	0.22	23.2	70.5	74.8	11.6	36	0.95	282	81	22	6.33	93	234
1	50	1	24	7	2		1					1			1	2	-5.2	0	5.9	0	36.6	5.5	51.9	6.81	4.33	137	38.4	16	4.86	0.88	1.76	48.7	330.3	658.5	18.7	30.1	1.4	820	715	34.6	6.97	123	287
2	54	1	9	10	1		1		1							1	3.2	3.2	1.2	1	71.5	4.3	73.3	6.07	3.21	88	27.4	43	4.9	0.77	0.89	28	70.4	81.5	7.2	30.3	1.87	521	74	10.6	4.44	58	171
2	9	1	13	5	1		1					1				0	1.5	0	1.9	0	61.8	4.1	67.2	6.76	4.5	126	38	101	3.04	2.77	4.67	26.6	55.9	83.3	9.8	29	1.97	504	83	62.9	7.33	68	581
1	23	1	15	4	1		1	1	1	1		1			1	2	-1.3	0	2	0	62	7.5	59.4	20.6	5.31	146	42.5	62	14.28	3.59	0.81	17.1	55.9	123.5	11	31.3	2.26	843	427	21.8	6.26	108	504
1	29	1	10	6	1		1	1		1	1	1	1			1	-2.8	0	3.2	0	54	6.7	52.5	18.53	4.73	143	41.6	42	13.83	2.8	1.38	27.4	82.3	120.6	8.6	32.4	3.39	683	81	31.6	15.67	296	478
1	10	1	13	10	1		1	1		1	1					1	4	0	0.9	0	69.9	3.5	77.1	6.03	4.28	114	34.3	93	3.26	1.86	0.54	7.4	97.1	69.4	6.9	29.9	2.92	558	112	18.5	5.71	71	489
1	11	1	11	8	1		1				1		1			0	5.2	0	0.9	0	76.3	2.8	77.2	8.82	4.09	105	31	212	3.91	3.24	0.56	5	43	49.1	13.5	29.2	3.08	508	39	25.3	10.5	112	550
1	71	1	13	7	2	hypertension	1		1			1		1	1	1	-12.7	0	13	0	26.2	7.8	24.5	5.84	4.47	147	41.7	11	3.7	1.57	1.98	22.1	25.6	60.9	10	27.6	2.47	476	170	52.4	23.5	234	226
1	3	1	13	5	1		1	1					1			1	-15.5	0	14.2	0	26.9	11.2	21.7	23.47	4.44	120	35.2	21	13.68	6.18	3.37	0.5	25.7	114.8	6.6	28.7	2.53	678	75	34.1	8	48	323
1	11	1	16	4	2		1	1	1	1	1		1			1	-7.8	0	5.3	0	37.2	8.6	39.9	14.75	4.9	136	39.9	22	9.77	3.42	9.43	12	165.3	409.6	22.6	32.1	1.4	1302	144	72.9	7.06	58	271
2	44	1	20	3	2		1	1							1	2	2.9	2.7	1.2	2.7	73.6	5.1	72	7.66	3.36	102	30	118	6.48	0.74	10.46	181.5	17.7	22.3	9.1	30.2	1.25	185	32	5.7	13.71	446	443
1	2	1	8	7	1		1									0	\							11.08	3.52	90	26.8	82	2.86	6.7	2.08	8.6	39.8	71.3	4.7	32.4	2.45	845	80	58.3	5.16	61	522
1	29	1	12	4	1		1	1								0								7.87	5.18	157	45	35	3.68	2.1	0.6	13.2	147	140.2	8.1	35		624	53	27.2	6.34	103	274
1	35	1	12	6	2		1			1	1	1				1	-2.9	1.2	4.1	1.2	44.6	4.8	54	14.03	4.76	148	43.6	27	8.22	4.32	2.22	24.6	45.2	60.6	8.2	27.3	2.84	686	292	41.1	24.3	251	635
1	57	1	12	7	2	hypertension	1		1	1				1		1	0.1	0	2.4	0	56.4	4.3	62.1	10.43	4.84	151	44.1	40	6.78	2.87	1.29	47.5	118.8	143.7	10.2	33.1	4.33	595	331	29.8	15.33	182	625
2	68	1	18	8	2		1		1		1		1	1	1	2	-2.7	2.5	3.1	0.6	51.1	6.2	52.8	14.28	4.76	146	43.8	26	8.57	3.3	4.23	25.74	33.7	122.4	8.3	28	0.87	695	313	39.2	22.46	295	121
1	7	1	13	4	2		1	1	1		1	1	1			0	-5.4	0	4.2	0	43.4	7.4	45.7	17.81	5.29	138	41.9	38	9.78	3.82	7.63	10	41.2	170.2	7.8	32.4	2.33	1032	119	27.7	5.35	46	283
1	53	1	16	11	2		1	1		1						0	-2	0	3.1	0	55.2	5.8	52.4	12.78	3.83	120	35.1	76	9.83	1.48	4.79	32.5	10.1	29.4	4	22.4	2.98	441	147	24.5	22.92	401	411
1	14	1	15	3	1		1		1		1			1		0	-10.4	0	8	0	36.1	9.7	30.4	5.27	5.13	150	44	42	4.01	0.8	4.67	45	191.3	398.2	15	39	1.45	1266	205	87.1	6.53	81	147
2	5	1	12	3	2		1	1	1			1	1	1		1	-13.3	0	13.8	0	25.2	8.8	29.8	7.9	5.71	142	42.1	36	5.89	1.59	3.11	18.8	100.2	268.9	6.8	30.9	1.56	1156	128	64.7	4.8	44	195
1	20	1	10	6	1		1				1	1		1		0	1.8	0	1.7	0.5	67.7	5.2	69.6	13.15	4.53	137	39.5	125	3.48	7.92	0.32	18.9	65	68.7	9	33.7	1.83	480	41	11.3	7.42	143	355
2	5	1	11	3	1		1						1			1	-3	0	4	0	45	4.8	51.6	8.5	4.22	122	36.4	44	5.08	2.11	7.51	13.4	74.7	226.4	10	32.2	1.84	1047	397	63.8	7.97	40	372
1	41	1	34	5	2		1		1	1		1				0	-5.2	0	5.2	0	40.5	5.6	43.1	34.52	6.78	198	61.5	32	26.98	4.51	0.78	8.48	274.3	494.9	17.3	29.2	1.42	1546	339	47.2	8.87	96	239
1	7	1	8	4	1		1			1	1					0	-0.7	0.9	2.3	0.9	53.4	5.1	62.3	9.61	4.22	117	31.5	60	2.7	6.26	1.46	6.5	128	159.8	6.5	28.5	1.69	753	60	32.2	3.26	52	148
2	4	1	10	5	2		1			1	1		1			0	3.2	0.3	1.2	0.3	64.1	3.1	74.6	5.93	4.52	115	33.5	120	2.01	3.04	1.44	8.6	284.8	132.5	7.3	35	1.29	630	108	25.4	2.21	40	109
1	8	1	10	5	1		1		1							0	-1.7	0	3.2	0	50.2	4.3	52.5	16.19	3.94	109	32	27	7.05	6.39	3.99	5	109.8	163.2	6.7	31	3.32	881	359	89.9	12.49	90	566
2	8	1	8	7	1		1		1							2	-2.1	0	3.4	0	50.2	4.8	52.3	12.88	4.46	122	35.6	60	5.54	6.48	2.16	14.8	49.6	119	5.9	29.8	1.76	760	265	44.2	5.34	63	272
1	16	1	12	5	2		1	1	1				1			1	1.9	0	1.6	0	65.3	4.3	67.2	12.37	4.1	131	37.8	58	7.43	3.06	1.05	21.4	84.6	58.9	13.8	34.1	2.43	621	57	17.6	17.66	436	773
2	6	1	13	5	1		1			1	1					2	-5.3	0	5.7	0	33.6	5.5	53.7	23.49	3.71	99	30.4	21	13.07	8.22	0.99	9.63	33.3	127.7	3.7	21.1	2.43	819	245	50.5	5.17	35	272
1	13	1	8	4	1		1		1							0	0.7	0.2	1.8	0.2	61.5	5	64.4	7.25	3.56	131	31.2	68	3.48	2.95	2.83	24.4	42.1	106.9	11.4	32.8	2.88	818	148	37.3	19.98	379	782
1	6	1	6	4	1		1						1	1		1	-4	0	4.4	0	47.6	6.1	47.3	17.12	4.73	127	37.8	56	6.13	7.12	4.58	23.3	88.6	232.2	8.5	31.5	1.95	854	95	35.4	3.1	44	313
1	46	1	14	6	1		1				1		1	1		0	0.4	0	1.8	0	62.4	5.8	65.9	8.06	4.69	134	39.9	125	5.59	1.69	0.16	15.9	44.5	43.8	13.7	35	3.07	364	45	8.1	5.52	156	458
1	16	1	13	3	2		1	1	1			1				2	-16.2	0	13.4	0	29	13.2	23.4	34.03	5.23	164	46.4	17	13.05	20.38	18.79	21.1	66.7	146.8	22.6	33.5	3.19	1373	151	44.4	19.16	375	244
1	55	1	13	5	1		1	1	1	1	1	1				1	-3.8	0	3.3	0	47.5	6.6	49.1	6.95	4.55	137	41.5	48	5.74	0.95	1.05	1.4	42.9	76.5	11.6	31.7	1.69	469	277	37	7.75	111	248
1	43	1	8	7	1		1		1		1	1		1		0	0.7	1.1	2.1	0.2	59	4.2	63.1	14.32	4.57	137	40	62	5	7.95	0.91	17.7	73	138.8	10.2	34.5	2.13	708	65	22.1	9.37	205	424
1	26	1	21	5	2		1		1		1	1		1		2	-9.4	0	7.2	0	43.3	10.5	34.4	71.05	5.51	172	47.5	26	45.63	15.48	11.85	26.7	74.6	157.7	19.1	32.5	5.15	1410	723	69.3	36.5	573	450
1	12	1	12	5	2		1		1			1				0	-1	0	2.2	0	54.7	6.2	64.8	9.41	5.77	162	46.9	42	5.91	1.79	2.15	10	57.3	108.8	9.3	33.5	4.36	708	137	24.6	10.8	171	357
1	37	1	9	5	1		1		1	1	1			1		1	-1.2	0	2	0	57.8	6.9	62.8	7.29	3.5	107	31.5	43	3.18	3.42	0.94	23.7	81.7	79.3	12.2	30.4	5.42	664	48	10.1	19.91	320	792
1	56	1	22	4	2		1	1	1		1	1			1	2	-7.5	0	6.7	0	40.2	7.3	34.8	16.39	5.67	174	51.3	21	11.25	3.25	5.06	25	125.7	194.8	9.3	29.5	1.2	762	220	33.5	19.96	215	364
2	35	1	15	10	1		1		1	1		1				0	-2	0	3.8	0	54.9	4.8	48.1	9.78	3.64	110	32.8	116	5.37	2.93	0.28	5	90.8	53.5	7.2	30.8	5.59	723	123	29.2	25.45	378	335
1	28	1	14	7	1		1	1		1		1				0	-0.3	0	2.1	0	54	5.4	68	17.29	4.85	142	38.1	52	7.08	6.46	2.66	30.6	51.1	62.6	8.1	30.2	5.52	499	106	19.2	19.82	446	600
1	62	1	14	6	1	hypertension	1		1							1	-5.1	0	6	0	36.7	3.9	39.8	7.95	4.06	125	36.4	44	4.82	1.81	4.91	45.7	224.5	536.4	7.8	28.7	3.64	572	137	19.3	26.31	431	833
1	66	1	29	5	2		1		1	1						1	-0.2	3	1.9	0.7	61.5	6.2	63.8	7.79	4.66	139	40.9	98	5.12	1.72	1.23	21.3	35.3	59.8	7.7	26.6	2.08	388	171	19.3	7.31	119	418
1	62	1	10	3	1		1			1	1					1	-0.8	0	2.9	0	50.8	3.7	56.5	4.79	4.45	129	38.9	56	3.93	0.3	0.54	19.4	50	45.9	11.2	32.7	1.46	197	30	19.8	12.03	118	268
1	42	1	23	4	2		1		1			1		1		1	-2.9	0	4.3	0	43.2	4.3	53.8	12.45	5.34	155	46.5	13	8.78	1.73	12.75	63	91.6	128.4	16.6	24.9	3.44	699	391	34.5	19.93	368	535
2	31	1	10	5	1		1	1			1				1	2	-0.4	2	2.6	2	54.1	4.3	60.3	17.9	5.55	145	42.7	66	8.49	1.9	1.71	5.2	139	165.6	17.1	34.4		891	110	38.8	12.39	136	285
1	47	1	19	4	2		1		1	1	1			1		1	1.2	0	1.6	0	69.2	6.2	67.9	3.87	4.8	146	43	64	3.32	0.26	0.55	63	60.1	76.3	21.1	37.1	1.46	442	1400	40.3	6.59	83	418
1	5	1	12	5	2		1						1		1	2	0.7	0	1.9	0	61	5.5	69.6	14.63	4.28	113	32.9	81	5.22	8.16	6.4	33.6	58.9	147.6	6.9	29	4.15	909	150	71.8	17.37	101	696
1	10	1	9	6	1		1		1							1	-0.1	0	2.2	0	62.5	5.7	60.2	14.03	4.7	133	39.4	83	9.48	2.11	4	18.4	90.6	173.5	11.6	29.1	3.95	741	44	22.5	9.04	104	406
1	64	1	15	4	2		1		1		1			1		1	-21.1	0	16.8	0	25.5	17.2	15.6	20.93	6.05	184	54.3	34	14.16	3.75	7.74	102.3	231.7	461.5	14.3	30.9	2.51	1438	176	43.5	17.8	406	647
2	29	1	10	4	2		1				1			1		0	-0.9	0	2.8	0	55.6	4.9	57.5	5.38	4.86	147	43	69	4.23	0.64	1.37	30.8	80.7	70.7	15.2	32.2	2.86	595	158	12.3	4.96	64	318
1	62	1	17	2	2	hypertension	1		1	1	1					1	-4.7	0	3.4	0	50.8	8.6	49.5	16.39	4.87	148	45.2	37	8.83	3.61	8.92	28.1	61.2	193	14.5	28.7	3	1314	353	41.8	19.46	504	515
1	42	1	29	5	2	hypertension	1		1	1	1			1		1	-1.9	5.5	2.8	1.2	52.8	5.8	56.5	8.09	4.69	148	43.2	32	6.25	1.17	0.91	82.6	89.3	76.8	11.9	35.9	3.1	446	59	18.2	8.09	105	427
1	68	1	16	7	2		1		1	1	1		1			1	-5.2	0	4.5	0	41.3	8.4	61.8	19.67	4.57	145	43.2	26	10.5	5.23	3.88	30.1	32.6	90.9	7.8	28.5	5.08	807	183	59.5	27.06	431	630
2	7	1	3	8	2		1						1			0	3.9	0	2	0	73.8	2.8	68.7	6.41	4.72	92	29	370	2.44	3.28	0.1	5	24.2	34.9	5.3	36.9	1.52	437	51	19.6	2.22	41	413
1	12	1	7	6	1		1				1					0	6.2	0	0.8	0	65.8	0.2	83.9	14.78	4.13	112	34.2	101	6.09	6.33	1.22	25.6	51.1	75.2	5.1	32.8	6.52	706	62	63.2	7.18	118	582
2	33	1	16	2	2		1		1						1	2	-8.4	0.1	7.2	0.1	35.8	7.3	33.2	2.65	4.32	130	38.6	41	1.89	0.64	0.1	17.2	81.4	209.1	11	30.9	0.5	686	145	19.3	3.23	74	166
1	36	1	28	5	1		1		1	1						1	1.2	0	1.5	0	68	6.1	69	12.6	4.13	122	34.3	100	6.79	2.69	2.35	21	29.2	53.8	8.1	32.5	4.16	719	198	15.4	18.81	328	386
2	44	1	20	7	2		1		1	1						0	-8.6	0	8	0	33.4	6.4	30.7	27.43	4.58	135	40.1	16	18.72	4.58	2.04	42.9	220.3	323.2	16.8	29	3.53	1027	186	73.6	18.81	410	461
1	28	1	10	4	1		1	1	1		1	1		1	1	2	-0.9	0	2.7	0	59.6	5.5	55.6	7.69	4.95	145	42.4	60	3.34	3.15	0.1	20.2	117.6	82	11.6	35.3	3.62	351	61	25.4	6.38	158	357
1	21	1	16	7	1		1		1		1	1		1		1	0.1	0	2.2	0	57.6	4.8	62.4	18.44	4.25	127	37.6	52	8.43	8.53	0.1	24.9	98.3	211.7	5.9	28.4	4.03	855	505	95.5	14.99	338	370
2	9	1	11	3	1		1				1		1			1	-5.8	0	4.8	0	40.9	6.8	42.8	6.48	4.22	118	35.7	36	5.21	0.94	5.46	7.7	133.8	278.3	9.6	29.8	1.46	1224	656	51.1	4.59	45	132
1	51	1	11	3	2		1	1	1			1				1	-2	2.6	2.6	2.6	52.6	6.2	57.4	4.6	4.43	143	42.4	45	3.02	1.17	0.55	19.2	29.6	96	10.5	37.5	1.34	395	90	29.9	9.26	123	347
2	35	1	22	5	2		1		1		1	1			1	2	-2.9	0	3.3	0	49	6.5	58.1	40.01	4.09	127	36.1	21	18.34	13	10.02	28.5	110.8	186.2	12.6	24.6	2.55	880	210	40.4	16.39	216	372
2	64	1	12	11	2	hypertension	1			1						1	-3.8	0	3.7	0	39.6	6.8	64.7	8.66	3.88	107	31.6	31	4.53	4.08	1.24	62.1	27.6	92.3	7.3	19.6	4.23	619	33	15.7	19.74	333	624
1	25	1	11	5	2		1		1							0	-0.9	1.8	2.4	0.1	58.8	5.8	58.1	18.36	5.01	140	40.9	75	4.65	12.19	0.61	19	118	184.2	10	33.6	3.39	771	82	20.7	10.85	184	595
1	19	1	20	4	2		1			1	1	1		1		0	-3	0	3.8	0	55.2	6.2	45.8	47.96	6.25	177	53	71	34.62	5.25	4.71	31.7	85.7	147.5	12.6	33.2	4.82	1225	243	51.5	8.47	125	348
2	11	1	10	4	1		1									0	-1.5	1.4	2.7	1.4	51.5	5	56.3	1.85	5.25	131	39.8	83	1.12	0.56	1.1	18.6	61.7	85.3	6.7	35.5		492	56	27.7	3.11	49	192
1	50	1	11	10	2		1	1	1		1	1				0	3	0	1.5	0	66.3	3.2	70.2	9.14	4.09	122	34.7	228	6.35	1.49	1.04	9.5	106.2	76.7	23.3	27.8	2	358	20	8.2	16.21	444	641
1	52	1	10	5	2		1		1							1	-2.2	0	2.7	0	52.4	6.2	55.9	11.73	4.33	138	41.1	31	7.45	2.39	1.07	41.9	29.1	64.8	11.6	23.2	3.43	548	195	45.6	27.93	367	877
1	17	1	12	4	2		1	1	1		1	1		1	1	2	-8.6	0	6.8	0	44.5	9.2	30.5	12.92	5.68	163	47.7	44	5.71	4.9	2.96	26	124.1	110.2	6.9	31.4	2.69	854	516	49.5	9.41	157	386
1	9	1	11	4	2		1			1						0	-0.6	0	2.5	0	51.9	4.8	63.9	19.81	4.36	119	33.5	47	8.38	8.91	1.39	10.1	317.7	471.2	33.3	32.7	3.26	918	210	33.6	4.17	28	163
1	35	1	13	4	1		1					1				0	-8.5	0	6.6	0	36.9	8	32.1	5.87	4.89	146	42.3	30	3.9	1.07	2.36	5.6	200.3	209.7	11.4	31.6	1.12	787	112	16.7	3.51	63	123
1	67	1	14	6	2		1		1		1	1				1	-4.4	0	2.6	0	44.2	8.2	56.1	4.54	4.46	121	35.2	21	3.1	0.89	2.56	62.4	31.6	105.1	12.7	22.8	1.27	528	126	22.1	18.45	285	255
2	37	1	8	9	1		1	1	1	1	1					0	4.7	0	1.1	0	73.9	2.8	74.9	6.15	3.2	91	27.2	158	3.99	1.56	0.15	11.2	67.2	81.9	24	30	1.36	612	65	12.1	2.8	69	213
1	23	1	14	3	1		1		1	1	1	1				0	-5.1	0	5.3	0	46.5	5.8	37.6	16.36	5.52	166	48.7	58	9.71	2.75	4.27	41.5	86.5	143.7	12.9	27.5	3.34	791	205	27.3	11.3	186	317
1	56	1	25	3	2		1		1					1		1	-6.9	0	4.8	0	42.6	9	44.9	7.29	4.47	136	40.8	25	5.66	0.94	1.1	39.71	73.8	135	12.5	31.4	2.89	585	251	25.1	8.05	106	365
1	32	1	9	4	2		1	1	1			1				2	1.1	0	2.3	0	57.8	3	61.4	25.61	4.73	150	42	70	16.28	4.98	8.18	21.2	134.2	94.7	24.5	30.2	6.16	957	584	35.3	39.48	689	760
1	31	1	22	5	2		1	1	1			1			1	2	2.8	0	1.6	0	63.9	2.8	69.2	13.91	4.84	144	42.2	62	6.07	7.59	1.04	28.6	41.4	71.8	16.9	30.1		537	238	30.1	7.33	95	501
2	43	1	11	6	2		1	1				1				1	-2.1	0	3.8	0	41.1	3.4	57.1	19.31	4.84	134	41.2	38	16.06	1.68	0.21	10.2	25.6	88.4	12.5	29.4	1.99	609	87	13.4	2.12	45	53
2	35	1	11	5	2		1		1			1				1	-2.3	0	4.2	0	47.2	4.6	56.6	25.82	5.01	151	44.3	52	10.57	5.97	6.58	38.8	201.9	587.3	34.4	26.6	4.36	977	155	84.8	12.4	313	383
2	50	1	7	6	2		1		1			1				1	-5.5	0	6.2	0	38.6	4.4	36.8	6.13	3.47	111	32.3	52	4.55	1.02	2.85	33.1	83.5	86	13.3	29.7	1.92	442	65	16.4	13.69	286	298
1	49	1	9	3	2		1	1	1			1				2	-0.2	2.4	3.2	0.8	46.5	2.2	59.7	6.36	4.18	132	38.9	29	5.18	0.64	1.44	21.5	40.5	65.2	11.4	34.4	1.01	296	370	20.3	5.44	71	138
2	32	1	11	3	2		1									2	-15.2	0	14.2	0	24.4	10.4	23.2	7.9	4.26	128	36.4	21	6.15	1.15	2.39	17.1	238.2	520.2	41.3	30.6	1.18	1256	114	23.5	4.23	52	157
2	36	1	5	7	1		1	1			1		1	1		2	1.1	0	2.1	0	59.8	3.9	65	9.33	3.89	120	34.4	84	6.76	1.44	0.24	19.9	23.7	21.8	18.7	28.4	2.56	282	30	11.3	12.77	376	301
1	52	1	15	4	1		1	1	1			1				2	0.8	0	1.9	0	48.8	3.1	70.1	3.25	5.36	170	46	38	1.72	0.78	0.61	25.6	32	63.8	6	30.4	1.07	353	53	13.8	4.3	81	202
1	53	1	14	4	1		1	1	1			1				2	-2.1	0	2.9	0	54.1	6.2	54.7	19.55	6.65	140	40.1	31	9.53	7.86	1.58	34.7	32.6	88.4	20.6	33.4	2.49	505	397	30.1	12.42	185	471
1	49	1	27	4	2		1		1					1		1	-21.3	0	24.1	0	21.1	12.4	14.9	21.9	5.03	148	45.4	12	18.55	1.73	6.61	22.8	410.5	861.2	17	33.5	0.73	1492	598	50.6	8.69	103	193
1	50	1	29	4	2		1			1			1	1	1	2	/							30.08	6.2	185	56.3	9	22.48	3.63	5.55	22.28	764.9	1523.5	18.2	25.2	0.65	1620	1437	99.1	15.82	201	338
1	1	1	8	9	1		1						1	1		1	1.9	0	2.2	0	57.1	2.4	66.5	10.47	3.88	105	30	136	1.43	8.44	0.39	9.06	42.7	84.3	8.7	33.2	2.42	674	34	22.6	2.87	41	239
1	8	1	11	7	2		1	1					1		1	2	-5	0	6	0	33.9	3.8	43.7	5.01	4.2	114	32.4	9	2.43	2.22	4.29	16.2	126.3	183.9	7.2	27.2	4.01	813	50	19.5	4.86	66	290
1	7	1	10	7	1		1			1						0								7.94	4.67	118	33.8	80	3.36	2.71	1.73	21.68	152	78	7.9	26.9	1.79	800	26	25.6	10.21	219	535
2	64	1	12	10	1		1	1	1		1		1	1		2	0	0	2.2	0	54.3	4.2	62.5	8.52	3.59	119	33.3	42	5.82	1.56	0.94	34.1	57	51	10.2	35.1		448	30	14	17.52	411	627
1	42	1	5	7	1		1		1	1			1			0	1.4	100	1.9	74.8	59.1	3.7	66.2	4.77	4.2	119	36.1	91	2.09	1.82			93	82	10.6	32.4		461	43	14.1	4.51	101	358
1	8	1	9	4	2		1	1				1	1	1		2	/							17.8	5.25	137	37.5	40	11.1	4.51	6.32	12.94	32	140	8	30.7	2.47	962	63	34.7	6.06	53	363
1	13	1	12	7	2		1	1			1	1	1	1		0	4	0	1.8	0	68.3	1.7	68.3	13.58	4.19	116	34.7	113	9.24	2.58	2.3	6.52	63.8	89.3	11.6	29.9	4.74	702	98	27	19.36	261	679
1	58	1	21	5	2		1	1	1			1				2	-1.9	0	2.7	0	54.6	6.2	56.1	18.44	5.17	154	41.5	39	14.22	1.64	5.54	47.68	70.4	114.6	11.4	30.6	2.03	585	98	33.2	25.36	591	330
1	52	1	13	6	1		1		1		1			1		2	-3.4	0	3.7	0	47.8	5.8	48.4	17.84	6.28	124	34.7	45	12.31	2.21	11.88		580	839	19.3	28.7		732	64	28.2	16.22	193	450
1	31	1	19	4	2		1	1	1					1		1	-8.6	0	6.3	0	38.2	8.8	34.8	13.22	5.34	163	48.7	24	9.64	2.07	4.1	26.75	98.5	203.5	25.5	32.5	1.91	1032	1030	48	8.06	95	325
2	9	1	12	3	2		1	1	1			1	1	1		2	/							13.48	4.98	146	38.3	9	2.97	6.06	10.3	26.8	106	320	14.4	32.1	1.24	1713	250	72.4	7.18	65	250
1	9	1	13	3	2		1	1	1			1	1	1		2	-17.2	0	15.8	0	23.9	11.9	18.3	15.66	5.55	159	44.1	19	8.99	2.92	10.29	12.82	278	658	19.9	29.6		1779	108	76.4	6.1	61	267
1	31	1	10	3	2		1		1							2	-1.2	0	2.8	0	56	5.3	55.9	3.5	4.65	148	39.8	88	1.07	1.4	0.77		237	128	11.5	39.5		540	86	12.2	2.75	61	348
2	37	1	15	8	2		1		1	1						2	1.2	0	2	0	63.8	4.5	64	34.84	2.51	77	21.9	43	31.17	1.03	19.08	137.3	32	17	16.3	25	1.41	201	46	5.5	5.54	81	145
1	45	1	13	9	2		1	1	1						1	2	4.1	1.1	1.2	1.1	78.3	4.2	72.8	6.17	4.42	136	39.6	249	3.13	1.86		7.48	111.4	93	10.2	35.6		343	25	7.1	7.61	133	335
1	66	1	15	5	1		1		1	1				1		1	1.8	0	2	0	63.1	3.2	62.4	9.34	3.94	118	35.5	61	4.05	5.01	0.1	4.6	26.7	57.5	7.5	28.6	3.44	563	79	17.5	34.58	413	475
2	22	1	17	5	2		1		1	1	1					2	-9.8	0	8.5	0	34.8	8.2	30.8	18.98	5.08	145	41.6	26	13.35	2.9	3.81	24.11	71	114	9.3	25.3	1.14	605	59	34.5	8.86	115	225
2	58	1	13	3	1		1									2	-23.6	0	9	0	36.2	28.4	21.6	16.16	5.82	124	40.4	32	9.63	5.04	2.78	35.98	66.9	162.5	9.9	26.3	1.8	714	82	24.3	17.21	226	259
1	51	1	12	7	2		1									1	0.3	0	1.8	0	59.5	5.5	67.1	7.86	4.31	144	39.6	84	2.12	3.23	1.44	21.22	83	91	14.9	29.3	1.88	650	61	31.5	25	303	584
1	66	1	6	9	1		1	1	1			1				1	-2.5	0	3.9	0	46.1	4.1	50.5	11.6	4.36	133	34.8	44	10.17	0.72	0.31	5.9	47	35	14.8	25.6	1	202	33	32.5	17.98	223	139
2	59	1	17	5	2	hypertension	1		1		1					0	-0.6	0	2.5	0	70	7.4	58.4	11.94	5.16	139	42.8	97	8.55	1.88	0.66	45.4	52.1	106.6	13.6	31.4	5.16	602	490	25.1	21.83	420	487
2	6	1	15	5	1		1		1						1	2	1.5	0	2.2	0	62.6	3.5	62.3	6.67	3.91	113	30.3	105	2.49	2.85	0.75	2.39	58.9	81.2	9.4	26.9	3.61	678	163	32.1	5.04	42	387
2	44	1	6	6	1		1		1			1		1		1	2.4	2.2	1.8	0.4	63.8	3.5	69.5	3.95	4.07	120	36.2	70	3.18	0.34	1.13	38.64	66.4	59.8	12.3	27	1.36	270	44	10.3	4.47	76	236
1	60	1	16	5	2		1		1	1	1			1		0	-4.5	0	5.8	0	39.4	4.9	51.4	21.9	4.85	152	52.7	67	7.1	12.88	1.43	29.16	51.7	105.5	13.3	29.2	2.86	491	111	31.1	26.58	300	346
1	6	1	6	4	2		1					1				2	1.9	0.9	1.8	0.9	52.7	2.2	70.6	11.02	3.97	117	31.7	45	2.17	8.07	3.43	48.18	86.9	149	9	29.3	3.45	665	48	23.8	10.97	81	514
1	50	1	10	4	2		1				1					1	-4.1	0	4.2	0	47.9	6.1	44.7	4.23	5.59	165	47.5	33	2.76	1.19	1.96	41.93	415.4	595.4	13.9	32.9		1078	476	33.6	6.75	71	279
2	66	1	18	8	2		1	1	1		1	1	1	1		2								42.43	4.95	98	29.7	22	18.11	13.51	2.12		85	279	11.7	28.9	3.06	1030	20	14.8	9.71	115	300
1	40	1	23	4	2		1		1	1	1			1		2	-3.7	0	5.4	0	39.6	4.6	55.7	37.04	6.15	188	21	21	62.3	27.9	2.68	50.7	28.1	138	16.3	31.9	2.55	1021	445	52.6	6.13	99	330
1	54	1	25	7	2		1						1		1	2	2.9	0	1.5	0	67.6	3.5	68.9	8.95	3.97	120	34.6	92	3.06	4.08	1.09	25.06	35.2	54.5	7.2	26.3	1.87	309	60	13.2	13.21	414	169
1	58	1	15	4	2		1	1	1							2	-6.7	0.2	5.2	0.2	35.3	6.8	42.8	4.2	5.52	174	48.9	44	2.98	0.75	3.66	45.24	149	326	14.2	32.9	0.74	1029	243	32.9	7.05	63	187
1	26	1	15	4	2		1	1	1			1				2	-2.2	0	3.8	0	43.4	4.2	59.8	4.2	5.52	174	48.9	44	2.98	0.75	0.43	31.25	128.8	259.8	18.6	39.5		983	3500	161.7	2.84	85	208
1	9	1	13	7	2		1					1	1		1	2	2.4	0	1.8	0	62.7	2.9	67.5	21.92	4.3	115	32.8	35	10.9	8.6		16.9	28	72.2	13.4	31.1	5.71	1126	87	46.8	19.53	190	578
1	29	1	13	5	2		1	1	1	1	1	1				1	-6.3	0	5.5	0	34.3	6.2	44.8	25.66	5.29	159	44.8	16	17.44	6.64	1.98	44.55	76.5	176.8	12.5	30.3	1.41	996	83	46.8	4.42	91	166
2	55	1	13	4	1		1					1			1	2	2.1	0	1.9	0	62.8	3.3	66.6	7.6	4.71	140	40.4	77	3.98	1.55	0.27	11.46	26.7	43.8	11.6	32.8	1.41	370	41	11.3	5.47	88	329
1	40	1	20	4	2		1		1	1	1					2	-8.8	0	9	0	41.8	7.2	25.5	11.22	5.76	173	47.4	62	5.8	1.7	0.86	42.7	70.6	86	13.2	31.4	2.9	529	92	27.3	8.72	135	266.8
1	8	1	12	5	1		1		1						1	2	2.5	0.1	1.8	0.1	53.6	1.8	72.4	5.8	4.5	119	33.2	87	2.37	1.74	0.97	3.74	109.4	151.5	7.3	31.6	2.45	666	88	17.8	11.11	112	537
1	41	1	10	3	2		1		1			1				1	-4.4	3.2	3.5	0.7	51.5	8.2	50	7.63	5.35	174	48	58	5.36	1.71	1.01	37.18	90.2	187.2	14.2	35.2		806	94	20.2	5.14	95	415
1	27	1	9	6	1		1	1	1		1	1				0	-4.1	2.6	3.4	2.6	46.6	7	51.1	6.74	5.17	162	43.5	42	2.82	1.69	0.5	24.9	130.5	167	18.2	32.34	1.42	665	59	15.7	2.81	89	243
2	28	1	20	4	2		1		1				1	1		1	-15.1	0	11.6	0	29.2	12.8	24.1	9	4.28	134	35.9	26	5.35	2.39	1.25	0.5	733	1182	14.9	24.6	0.86	1505	180	52.8	4.01	59	186
2	2	1	6	8	1		1	1	1				1	1		1	3	0.7	1.2	0.7	74.3	5.4	74.1	10.36	3.36	90	26.7	204	1.87	6.68	1.48		6.6	122.1	5.6	31		885	28	27.3	13.37	64	429
1	32	1	13	5	2		1	1	1		1	1				2	-1.2	0	2.8	0	52.1	4.7	56.5	4.5	4.87	152	44.2	63	1.91	0.67	0.36	34	91	81	7.1	35	1.19	448	48	21.1	3.43	79	137
2	13	1	9	6	1		1		1	1					1	2	3.6	2	1.4	2	73.5	3.8	70.3	8.31	4.63	133	39.1	170	2.33	4.28	0.3	4.49	38	50	9.9	36.8	1.7	457	39	15.7	3.82	73	583
1	62	1	9	6	1		1	1	1				1			0	2	0	1.9	0	65.3	3.8	65.7	18.15	5.37	160	46.4	124	10.36	4.98		11.64	168.9	134	13.7	32.6		480	30	34.8	12.37	171	399
1	64	1	17	7	2		1		1		1		1			1	-6.9	0	5.8	0	36.2	6.5	37.8	15.4	5.82	181	48.2	15	10.37	4.07	3.52	56.57	58.4	144	7.8	23.9	0.91	843	155	155	17.01	234	309
1	19	1	17	5	1		1					1	1			0	-2.4	2.6	2.8	2.6	48.1	5.7	55.6	8.78	4.79	144	42.9	21	4.87	2.12	2.98	29.71	35.2	59.5	12.6	29.5	2.11	387	54	16.6	11.59	191	409
2	48	1	9	3	1		1		1	1	1					1	2.2	3.4	1.3	0.8	67.1	4.6	69.4	7.67	4.22	125	35.2	123	5.82	0.79	0.73	81.06	11	17	7.7	21.9	1.13	206	74	6.3	4.32	64	204
1	13	1	12	3	1		1					1				0	0.2	0	2.8	0	56.4	3.6	59.5	4.69	5.23	157	42.5	64	2.97	0.92	4.99	28.42	45	82	9.2	32.4	1.46	594	275	36.5	4.44	82	483
2	33	1	16	4	1		1				1	1				0	5.3	3	1.1	3	82.9	3.5	74.6	17.99	3.93	119	35	188	13.27	2.27	1.62	72.1	61	67	30.6	12.8	1.22	245	46	7.1	5.83	85	446
1	36	1	11	4	2		1	1	1		1	1				2	-8.4	0	6.3	0	34.5	7.9	36.2	5.28	5.46	174	47.1	35	3.77	0.7	2.44	54.43	199	264	15.9	24	1.44	760	71	14.5	4.02	75	258
1	59	1	16	7	2	hypertension	1		1					1		1	-3	0	2.8	0	53.6	5.8	40.9	22.6	4.56	137	41.4	62	16.12	3.24	2.06	41.32	25.7	90.3	3.8	25.7	2.04	717	118	26.1	16.96	326	454
2	53	1	13	7	2		1		1	1	1	1		1		0	1	0	1.8	0	56.8	3.8	66	9.81	3.73	116	35.7	56	4.63	4.73	0.31	25.56	38.2	62.8	7	30.4	2.31	333	96	23.8	5.45	115	372
2	4	1	15	5	2		1		1						1	2	-5.4	0.5	4.2	0.5	39.5	6.7	46.5	13.07	4.72	129	36.2	41	4.83	5.18		8.02	49.9	171.5	5.3	26.9	1.95	1116	55	25.4	6.83	55	274
1	45	1	17	4	2		1		1			1		1		1	-3.4	0	3.8	0	51.1	6.2	47.6	14.41	5.41	161	49.8	58	10.63	2.2	0.1	31.71	118.1	190.2	6.2	37.9	1.62	765	379	56.1	6.88	111	297
1	74	1	17	7	2		1		1	1	1					1	-0.4	3	1.8	3	56.7	5.7	63.8	7.29	3.66	104	30.6	58	4.69	1.45	0.1	28.04	43	111	6.4	25.1	2.33	489	211	19.3	9.41	154	243
1	2	1	10	4	2		1		1						1	2	-0.7	0	3	0	44.5	3.2	65.1	26.28	3.69	99	30.7	38	8.51	10.61	2.65	13.16	55	109.1	8.3	29.3	2.55	1003	85	76	11.07	97	455
2	59	1	21	3	1		1		1	1						2	-4.8	0	3.4	0	45.8	7.8	49.7	8.78	5.05	157	41.4	36	6.04	1.91	1.04	57	154	449	14.2	31.3	1.41	1440	437	47.7	5.86	67	181
1	41	1	5	4	1		1					1				0	1.4	3.4	1.8	1	57.3	3.2	65.2	2.06	3.97	123	33.9	34	0.96	0.52	0.92	20.63	91.8	164	12	33.5	1.15	674	504	21	6.94	93	202
2	47	1	16	5	2		1	1	1			1				1	-3.6	0.9	3.8	0.9	43.2	5.4	50.9	3.05	4.26	135	38.1	26	2.02	0.7	0.68	7.62	68.2	179.4	15.7	34		862	53	19.6	2.16	75	204
1	70	1	14	4	1		1					1				1	1.7	1.5	1.8	0.2	60.4	3.5	66.6	8.52	5.06	141	44.6	84	5.43	2.07	0.28	36.93	23.4	59.2	12.5	33.7	1.03	330	73	26.7	5.05	81	182
1	7	1	7	7	1		1	1	1		1	1	1			0	4.7	0.4	1.3	0.4	71.6	2	73.4	15.59	3.5	87	27.3	243	7.5	5.24	0.67	9.5	73.4	69.3	13	29.1	3.15	902	86	51.7	4.18	45	301
2	7	1	12	6	2		1				1		1		1	2	2	0	1.8	0	62.5	3.2	65.6	8.62	4.65	132	38.6	60	4.71	3.42	0.6	26	44.7	69.9	5.5	34.2	4.2	522	41	29.5	10.59	97	485
2	37	1	14	5	2		1	1	1		1	1				1	-1.3	0	2.8	0	53.5	4.9	54.9	9.22	4.74	122	36.9	45	4.5	1.8	1.51	30.99	42	33	5.4	25.9	2.42	269	12	18.1	5.46	117	255
2	57	1	13	5	2		1	1	1							0	3.7	0	1.6	0	69	2.6	69.9	5.62	3.54	107	31.5	95	4.53	0.69	1.26	41.96	75.6	66.1	8.6	28.3	1.61	369	152	10.4	2.77	61	156
1	24	1	18	5	2		1					1			1	2	-5.9	0	4.8	0	44.3	7.5	42.2	28.77	5	159	42.4	30	13.65	5.06	10.79	88.02	62	126	6.7	26.1	3.21	844	590	65.5	25.09	560	633
1	44	1	21	5	2		1		1	1	1					2	-5.3	0.1	3.1	0.1	52	10	50.6	7.9	4.98	146	40.4	53	3.13	2.73	2.04	37.56	519	901	14.4	31.1	2.06	1077	149	46.3	12.54	234	644
1	14	1	9	6	2		1	1	1			1				0	1.2	0	1.9	0	56.3	3.6	68.3	8.05	3.8	114	30.6	56	3.43	2.04	1.05	3.13	46.5	137.6	11.5	31.6		768	175	21.2	10.66	109	558
1	39	1	14	5	1		1		1	1	1					2	-9.9	0	6.5	0	39.9	10.8	33.3	16.06	5.79	175	48.4	18	7.89	2.83	9.9	99.3	439	1035	10.9	31.1	1.39	1854	255	42.3	9.51	143	262
1	45	1	9	9	1		1	1	1			1		1		1	0.8	0	2.1	0	54.5	3.3	63.7	9.64	5.15	152	46.3	44	6.05	1.84	1.06		168.1	22.6	27.7	29.6	3.29	554	126	14.5	10.22	140	359
1	65	1	4	7	1		1	1	1			1				2	\							4.27	3.71	112	32.3	294	2.83	1.07		53.64	305	151	13.2	27.3	1.99	358	330	330	3.16	49	180
1	30	1	10	3	1		1	1	1		1	1				2	-4.7	0	6.8	0	38.4	2.6	34.2	5.43	4.96	157	45.4	52	4.52	0.34	1.05	60.31	195.1	173.9	18	33.7	1.98	418	114	19.9	7.77	109	181
2	53	1	17	7	1		1	1	1			1				1	-3.3	0	4.1	0	38.7	4.7	56.6	8.75	4.1	113	35.1	13	6.13	1.84	1.21	27.7	53.1	73.3	12.2	24	4.71	508	43	18.3	13.29	231	368
1	10	1	11	6	1		1		1			1	1			2	\							11.86	3.65	98	27.8	32	7.15	2.15	2.94	3.3	17	67	9.1	26.4		695	136	29.2	18.79	265	407
1	65	1	24	10	2	hypertension			1							0	6.4	0	0.8	0	82.6	2.9	82.8	9.47	4.51	134	39.2	202	5.99	2.15	0.37		160	102	41.9	30.8	3.54	367	23	12.7	12.11	219	838
2	41	1	8	5	1		1			1		1				2	1.7	4	1.9	4	56.2	2.4	65.2	0.97	4.47	139	38.9	69	0.47	0.44	0.1	8.3	66.9	72	9.4	37.1	2.07	182	65	13.5	3.66	45	148
1	61	1	34	4	2		1			1	1					0								14.85	4.5	142	37.9	16	7.85	5.49	5.37	30.15	41.5	104.3	9	25.5	3.05	552	162	43.2	33.48	737	513
1	45	1	16	7	2		1	1	1		1					2	-4.2	0	4.7	0	41.2	5.1	47.9	22	4.87	157	44.1	21	15.7	2.63	3.48		52	69	23.7	24.5	3.57	679	100	31.3	16.87	258	371
1	2	1	15	4	3		1			1	1					2	-11	0	8.3	0	30.2	9.7	33.2	14.34	4.77	127	36.2	31	6.2	5.76	16.98	10.3	462.5	1434.8	10.5	27.9	2.42	2242	409	126.3	21.28	148	704
1	41	1	19	4	3		1	1			1			1		1	-0.6	0	2.2	0	43.5	3.7	67.1	16.05	5.35	163	46.5	19	12.32	2.43	1.89	14.1	106.6	229	16.2	30.5	1.25	1057	326	38.2	7.23	85	161
1	60	1	41	8	3		1	1			1			1		1	-3.1	1.7	3.3	0.3	57.8	7.8	52.2	6.28	4.31	120	36.6	117	4.18	1.05	0.24	33.17	30.7	44.7	13.6	29.6	2.57	470	124	10.5	23.76	1078	187
2	67	1	18	5	3		1		1		1	1	1		1	2	-12	0	7.5	0	34.3	12.6	34	17.43	4.66	132	39	25	12.85	2.52	32.35	35.2	37.4	112.4	10	27.1	2.15	733	507	63.2	31.05	402	321
1	50	1	16	4	3		1		1			1				2	-11	0	8.2	0	40.5	10.9	27.4	16.74	5.82	187	52.3	26	12.92	2.08	4.9	21.6	121.6	328.8	12.2	28.1	2.47	1119	1004	72	26.08	401	493
2	3	1	2	4	3		1				1					0	-11.2	0	6.9	0	32.7	11.9	38.5	14.79	4.43	110	31.9	34	8.85	3.88	24.92	49.8	194.1	507.1	7.3	27.7	2.53	1302	815	87.5	37.19	437	650
1	62	1	14	5	3		1				1	1				0	-0.2	0	2.5	0	56.4	4.2	57.9	7.84	4.29	129	37.2	78	5.69	1.27	1.72	16.6	47.5	51.9	10	38.1	1.12	556	467	35.8	27.97	838	163
1	28	1	21	6	3		1	1							1	2	-10.3	0	10.4	0	27.1	6.3	28.8	41.62	6.38	191	55.6	12	31.14	5.68	5.17	24.5	250.1	467.2	24.9	25.3	3.29	1617	176	101.6	23.59	477	717
1	68	1	37	7	3		1				1	1		1		0	-1.8	0	2.5	0	62.3	8	59.8	8.48	4.73	145	44.5	39	5.6	1.77	0.96	27.06	30.5	95.6	9.2	24.2	1.8	542	78	32.4	9.98	162	193
1	71	1	14	5	3		1				1					1	-1.7	0	2.8	0	51.1	5	55	9.86	5.1	144	42.1	30	6.25	2.26	2.71	54.4	28.8	62.2	6.8	28.5	3.37	611	240	29.2	14.3	244	425
1	21	1	25	6	3		1				1	1				2	0.5	0	1.8	0	64.6	6.2	66.9	7.19	3.64	109	32.1	93	4.56	1.37	6.69	22.7	127.2	139.5	12.5	28.3	2.33	701	332	43	22.01	725	381
2	54	1	30	5	3		1		1		1			1	1	2	-3	0	3.1	0	50.2	6.2	50.9	16.39	5.5	148	45.3	24	11.19	3.22	14.68	22.2	68.9	202.5	12.6	22.6	2.69	920	275	44.6	21.29	292	567
1	9	1	14	3	3		1	1		1	1	1				0	-12.9	0	11.8	0	28.1	9.2	25.4	29.51	5.51	156	47.8	56	15.37	6.86	11.91	5	89.7	272.4	4.9	30.3	2.02	1192	172	58.5	19.34	296	439
1	59	1	33	7	3	hypertension	1		1	1				1	1	2	-6.6	0	4.7	0	42.7	8.4	42.4	12.92	4.59	133	41	21	8.55	3.63	7.06	8.6	166.8	217.1	17	28.7	5.71	1203	625	70	33.82	671	545
2	66	1	13	5	3		1	1	1			1			1	2	-7	0.2	6.8	0.2	30.5	5.1	38.8	12.49	3.31	100	29.4	44	7.15	4.03	1.1	9.9	41.1	71	11.6	31.3		624	82	25.7	19.67	156	344
2	42	1	15	3	3		1					1				2	-6.6	0	5.2	0	41.3	7.7	41	22.22	5.03	150	44.5	35	18.91	2.08	1.3	17.4	201.2	379	6.4	28.9	1.33	1663	123	101.6	9.58	110	288
2	34	1	16	2	3		1	1								2	4.3	3.6	1.2	1.3	72.1	2.7	71.6	4.54	3.77	104	32.3	102	4.03	0.35	0.11		181.5	247.8	6.4	35.6	1.56	347	35	25.2	2.15	44	127
1	53	1	25	3	3		1	1	1		1	1				1	-6.7	0.7	4.2	0.7	39.3	8.6	45.4	16.3	4.54	141	42.8	30	13.53	1.45	1.22	29.1	183	378.3	8.5	32.7	0.94	1057	1139	39.6	9.67	99	266
1	56	1	23	13	3	diabetes	1	1	1			1				1	2.4	0	1.8	0	65.7	3.3	66.3	10.27	3.51	104	31.8	72	6.53	2.35	2.32	6.1	20.1	49.6	28.8	26.7	3.89	207	70	13.5	20.69	596	349
1	55	1	17	5	3		1	1	1			1				2	-5.3	0	5.3	0	42.7	5.7	39.3	13.12	5.64	164	48.6	53	9.73	1.51	0.84	15.32	44.8	126.4	27.1	30.4	2.81	675	64	18.3	4.39	78	341
1	14	1	15	6	3		1	1	1		1	1				1	-8.6	0	6.9	0	37.2	8.2	34.2	33.45	5.5	164	47.6	38	19.82	14.4	1.51	5	65.4	156.6	13.6	33.1		1239	208	35.9	8.66	105	474
1	34	1	13	4	3		1	1	1			1				2	-13.2	0	12	0	27.4	9.3	24.7	13.8	5.31	164	48	15	11.35	1.35	11.44	21.8	240.2	328.6	23	29.3	1.94	1098	597	45.9	6.29	84	267
2	39	1	32	7	3		1	1	1			1				1	-1.1	0	3.2	0	49.9	3.6	54.9	26.14	3.21	101	30.8	28	20.25	2.89	1.63	2.57	26.2	90.4	12.7	21.9	3.3	789	181	20.3	9.15	91	179
1	29	1	5	9	3		1		1			1				2	/							6.83	4.1	117	34.1	80	5.34	0.82	0.14	31.7	37	37	28.5	30.5		519	376	24.1	11.36	188	656
1	32	1	8	4	3		1	1	1			1				2	-6.9	0	6.2	0	41.2	6.9	36	11.84	5.95	179	51.8	24	5.56	5.31	2.49	14.98	155.6	236.7	22.2	26	2.3	777	87	30.8	7.08	106	195
1	49	1	21	7	3		1	1	1			1				2	-6	0	5.8	0	39.6	6.2	41.2	20.41	5.4	162	44.3	8	6.01	5.27	40.95	45.69	447	734	8.7	27.3	1.92	1153	489	54.6	23	606	573
1	41	1	10	5	3		1	1	1							2	-15.2	0	18.4	0	23.2	7.3	19.1	74.68	4.51	141	40.3	24	39.93	16.67	5.7	40.38	70.4	236.7	15.9	21.8	2.43	1281	897	69	25.91	440	239
1	39	1	21	4	3		1	1		1	1		1	1	1	2	-6.3	0	5.6	0	42.3	7.2	41.5	34.5	7.46	223	62.6	44	26.64	3.4	34.45	84.86	144	352	10.8	24.8	3.23	809	58	69.8	11.68	227	308
1	34	1	22	6	3		1					1	1	1	1	2	-2	0	3.8	0	43.9	3.8	57.2	22.11	3.93	119	33	16	11.44	7.04	9.88	65.57	67.1	69.3	8.9	29.2	8.14	1021	41	31.1	37.88	1022	1252
1	42	1	36	3	3		1			1		1				1	-3.1	0	2.4	0	60.1	9.4	57.5	15.16	3.66	117	35.8	23	14.75	0.16	100	102.3	49.7	52.9	26	30.2	2.36	314	1055	35	27.45	867	581
1	68	1	23	16	3		1	1	1		1			1		0	5.4	0.2	1.2	0	86.2	4.2	76.5	8.99	3.81	118	34.5	202	6.45	2.03		48.36	11.4	23.1	9.2	35.9	3.7	207	9	3.3	25.71	442	600
1	72	1	9	6	3		1		1	1	1					1	-8.9	0	8.2	0	33.6	7.1	32.3	8.68	5.26	165	49.6	12	5.01	2.72	1.69	21.84	39.1	47	8.3	9.6	3.87	584	858	93.8	26.96	464	535
2	48	1	15	4	3		1	1	1			1				2	2.9	0	2.1	0	62.5	2.2	69.6	31.6	3.23	100	29.4	27	20.12	9.34	0.36	32.84	33.6	125.5	9.8	23.8	2.5	687	16	10.8	6.23	70	182
1	47	1	7	3	3		1	1	1							1	5	1.1	0.9	0	77.8	3.4	76.6	10.01	3.82	113	34.7	0.55	91	8.89	100	41.91	58.5	156.7	31.5	23.7	2.32	224	489	16	19.92	531	755
1	11	1	15	4	3		1	1	1			1				2	-8.6	0	7.5	0.1	36.4	7.3	30.7	5.08	5.28	138	40.6	30	2.39	1.21	1.7	9.43	39	89	12.4	26.4	1.19	720	53	39.1	3.04	30	87
2	12	1	22	6	3		1	1	1							1	-1.9	0	3.2	0	48.7	4.7	55	24.8	6.33	119	37.6	41	13.59	6.23	4.75		61.8	102.7	9.3	26.7	4.72	981	197	54.6	18.48	245	159
1	52	1	25	3	3		1		1							1	\							21.72	3.8	115	33.1	67	20.56	0.36	49.59	64.49	49	52	36.5	30.4	4.16	230	269	21.6	23.22	441	702
1	60	1	28	7	4	hypertension	1		1	1	1	1				1	-11.3	0	10.1	0	31.2	9	31.4	44.99	5.45	162	47	17	35.72	5.84	29.54	11.4	218	480.3	11.5	25.2	0.94	1546	5941	217.8	27.34	390	505
1	35	1	28	5	4		1		1					1		1	-1.4	0	2.7	0	59.6	6.5	57.5	12.45	4.22	130	38.4	42	7.78	2.6	2.67	33.4	40.8	46.6	5.4	31.9	4.15	359	51	22.2	21.63	699	440
1	57	1	24	5	4		1		1					1	1	2	-4.4	0	5.2	0	44.1	4.9	41.8	13.91	4.89	151	44.3	33	11.14	1.68	2.84	18.2	61	66.3	15	25.1	4.42	712	136	41.7	33.08	491	308
1	32	1	24	5	4		1		1							1	-5.5	0	4.5	0	43	7	43.5	36.92	5.18	151	43.9	44	25.64	5.92	1.35	27.1	299.8	581.1	11.6	28.8		1528	323	31.6	6.85	107	211
1	69	2	5	1	4	hypertension，diabetes	1					1		1	1	2	-15.3	0	9.8	0	37.5	15.1	18.4	19.85	6.25	205	61.6	31	15.42	2.98	8.43	5	64.8	193.9	12.6	35.6	1.81	988	1656	106.3	17.34	298	554
2	44	1	31	2	4		1	1				1			1	3	-4.8	0.2	4.8	0.2	42.9	5.8	43.6	25.2	4.97	142	43.3	20	19.68	3.39	0.94	30.7	44.1	144.4	10.6	11.7	1.29	880	95	35.4	10.33	106	247
2	44	1	7	7	4		1			1					1	2	-1.6	0	2.8	0	51.7	5.2	57.1	11.62	3.25	98	29.2	37	7.08	2.24	12.61	21.3	373.4	555	11.5	26.7	3.5	1267	735	62.4	40.94	1075	321
2	53	1	15	4	4		1	1	1		1	1		1	1	2	-11.8	0	11.2	0	27.4	7.7	24.4	25.82	4.48	141	40.6	20.01	18.33	3.7	1.2	85.6	150.9	368.7	11.8	31.4	3.12	1507	732	34.5	8.43	117	224
1	49	1	22	3	4		1		1					1		1	-21.4	0	24	0	20.5	12.8	17	26.22	4.07	125	36.6	11	18.2	4.25	23.09	58.8	364.3	1067.7	20.4	30.3	2.72	1824	585	89.1	36.68	600	387
1	55	1	62	5	4		1	1		1	1	1		1		1	-6.7	0	6.2	0	40.6	6.9	38.9	65.45	5.68	183	52	29	49.85	10.46	4.89	7.4	5519	10911	23.1	24.7	1.74	1682	24970	135.2	19.17	206	267
1	60	1	27	8	4		1	1	1			1				1	-8.2	0	7.1	0	35.7	7.2	34	42.39	5.06	162	46.2	44	24.97	11.36	5.18	32.3	48.2	113.4	16.7	24.6	3.95	1059	140	26.6	22.42	296	378
1	63	2	10	4	4		1	1		1					1	3	-8.7	0	8.8	0	36.5	6.4	28.7	17.75	6.06	176	53.6	27	13.42	2.54	3.46	29.6	109.7	154.8	14.3	23	2.39	619	312	35.7	6.66	90	426
2	52	1	15	8	4					1				1		1	3.6	0	1.2	0	87	7.1	75.8	8.91	3.49	91	27	176	7.36	0.92	2.81	109.5	4.9	16.7	7.8	24.8	3.6	438	26	11.4	35.98	538	341
1	58	1	31	3	4		1			1						1	-5.5	2.8	3.2	0.5	46	8.8	48.4	22.46	4.03	129	37.6	35	12.31	3.6	6.7	59.4	180.2	887.9	12.6	22	1.34	876	696	49.2	15.41	460	257
1	69	1	29	8	4		1		1					1	1	2	-10.8	0	9.8	0	31	8.1	28.1	20.17	5.57	158	45.5	32	14.14	4.81	5.86	10.8	63.4	132.1	7.8	28.5	3.77	704	1044	54.2	32.66	534	443
1	37	2	3	6	4		1		1	1	1		1		1	3	/							72.82	5.92	166	44.7	19	29.24	20.37	24.67	93.7	138.4	339.8	54.1	24.4	0.92	1701	310	97.3	23.13	476	348
1	42	2	12	7	4		1	1	1			1			1	3	-6	0	5.5	0	39.9	6.5	42.7	38.22	3.92	133	40.1	25	24.66	9.71	6.08	11.67	877.2	2091.7	31.3	24.5	3.44	2267	2786	143.6	40.29	481	589
1	36	1	25	3	4		1	1	1			1			1	2	-0.8	0	4.2	0	42.7	2.3	63.7	21.4	7.09	197	59.9	32	13.63	3.36	7.52	16.2	106.3	131.4	16.5	29.7	2.57	1134	569	48.8	24.59	457	771
1	12	2	1	7	4		1	1				1			1	2	5	0	0.8	0	62.6	1	79.8	20.25	4.15	114	35.2	38	8.97	9.17	1.17	19.9	125.3	131.8	16.3	29.4	2.63	883	360	78	6.06	191	1006
1	64	2	1	7	4		1			1						2	-12.6	0	8.7	0	37.5	12.4	26.4	77.5	5.19	160	46.8	34	56.42	12.67	5.86	19.3	1228.2	3230.9	22	24.9	2.72	2612	516	131.6	23.42	369	408
1	65	1	2	5	4		1	1	1			1				2	-8.1	0	4.8	0	40.2	10.4	44.5	22.85	5.25	161	48.9	13	11.36	5.78	6.17	41.2	69.8	199.8	7.2	27.9		1021	963	62.8	21.4	317	528
2	15	1	16	10	4		1	1	1			1			1	3	5	1.4	0.9	0.2	69.7	2	77.4	18.55	3.35	96	30.1	377	2.85	3.32	0.13	5.2	43.9	100.3	8	31.4	2.77	485	312	26.5	3.35	80	501
2	63	2	8	7	4		1	1	1			1			1	3	-0.4	0	2.7	0	51.9	3.8	59.7	14.96	4.62	137	37.9	31	9.05	2.74	9.24	30.6	62.8	155	6.1	22.4	4.36	841	872	62.1	19.97	471	536
1	51	1	18	5	4		1	1	1			1				1	-8.4	0	8.2	0	34.9	6.9	35.5	13.28	4.09	128	37.8	21	8.19	3.97	44.05	27.34	71.9	130.2	13.9	25.3	5.71	817	241	26.7	37.7	836	338
1	30	1	37	6	4		1	1	1			1			1	3	-21	0	18.8	0	20.8	15.7	19.8	21.75	4.79	143	42.3	15	15.53	4	7.92	38.72	139	348.3	8.6	24.1	1.21	1525	533	48.5	17.03	255	307
1	59	2	11	3	4		1	1	1			1			1	3	-13.7	0	10.8	0	28.8	11	24.4	28.1	4.97	140	43.3	22	21.54	3.95	6.9	24.2	75.5	319	14.5	20.7	2.05	1151	1973	72.1	15.47	273	285
1	52	1	11	6	4	hypertension	1	1	1							1	7	0	0.8	0	88.6	2.8	79.5	4.58	2.2	67	20	101	4.21	0.28	4.77	45.3	84.6	66.7	23.1	29.2		469	545	17.8	17.69	602	218
2	48	2	1	6	4	diabetes、hypertension	1	1	1			1			1	2	-13.1	0	15.2	0	26.2	6.9	22.5	39.12	5.74	170	51.4	28	29.62	4.75	0.1	28.78	149.2	313	17.5	22.9	2	968	178	33.8	9.64	114	214
1	44	2	9	5	4		1	1	1			1				2	-6.9	0	6.6	0	35.2	6.2	41.8	45.81	5.23	160	41.5	23	12.61	21.88		33.9	79.3	210.7	15.8	21.1	1.89	1473	609	97.4	24.01	177	241
2	49	2	3	4	4		1	1	1	1	1		1	1	1	3	/							82.4	5.97	133	44.6	12	42.73	18.03	4.23	27.57	208	508	20.2	19.1	1.34	1568	67	54.6	12.59	244	334
1	36	2	23	4	4		1	1	1			1				2	-2.7	0	3.6	0	46.7	5.2	54.8	52.29	5.33	167	46.1	26	33.48	5.5	0.58	7.17	51.4	221.6	16.1	33.6	2.18	883	125	41.9	9.98	99	189
2	33	2	2	5	4		1	1	1			1			1	2	-16	0	23.1	0	20.2	5.2	18.2	31.07	4.37	130	38.6	13	25.08	3.48	10.7	22.14	77.5	243	6.3	15.8	0.29	941	420	40.1	10.01	121	188
2	60	2	3	4	4	hypertension	1		1				1	1	1	3	/							21.37	4.92	148	41.5	27	18.01	1.85	2.52	75.14	86	353	7.6	24.5	1.07	1248	288	63.2	8.87	89	161
1	74	1	13	5	4		1	1	1							1	1.1	0	2.7	0	52.1	2.6	68	19.09	4.6	145	43.8	53	13.41	3.62	0.1		393.3	735.5	17.5	26	1.86	668	407	48.3	20.49	329	197
2	62	2	8	6	4		1		1			1		1	1	2	-14.7	0	11.5	0	29.4	12.2	22.9	12.04	2.26	69	21.3	12	7.61	1.68	7.41	17.21	446	1471	4.8	8.1	0.63	1360	105	48.3	9.62	167	262
1	61	1	25	10	4		1									0	-1.4	0	2.9	0	45.1	3.8	58.6	6.48	3.03	67	21.8	78	1.15	4.4	1.14	56.48	73.9	183.7	15.2	23.7	2.61	782	103	22.3	6.71	87	377
2	75	2	1	3	4		1								1	2	\							37.18	4.82	141	44.9	36	28.46	5.2	4.53	26.16						6453	21330	1172	18.56	519	211
1	39	1	31	6	4	hypertension	1					1		1	1	2	-7.2	0	4.8	0	47.2	9.8	39.7	23.46	5.76	175	48	59	4.32	2.89	34.18	73.9	58	67	5.4	32.3	7.29	455	447	36.6	22.94	822	845
2	59	1	25	6	4		1					1			1	2	3	0	1.3	0	65.4	3.3	72.4	11.48	3.44	103	29.3	56	8.23	2.06	9.34	32.94	46	54	7.9	26.7	3.55	497	50	14.8	34.66	900	763
1	40	1	22	3	4		1	1	1			1		1		1	-15	0	14.8	0	24.5	10.2	26	20.48	5.66	178	47.9	3	9.31	6.8	19.4	40.97	85	116	19.4	32.5	8.1	907	351	64.6	20.07	570	955
2	71	1	25	2	4	hypertension、diabetes	1			1		1				2	0.4	0	1.4	0.1	54.3	5.2	71.2	11.8	3.93	127	39.3	28	7.67	1.91	1.84	18.92	18	47	6.8	24.3	2.05	493	45	20.8	9.68	228	366
1	12	2	1	4	4		1	1	1			1			1	2	\							55.2	6.98	176	58.2	51	38.9	10.27	13.42	16.4						78	1628	572.8	15.3	380	664
1	11	2	1	5	4		1	1	1				1			2	-14.9	0	18.5	0	21.7	7	23.3	33.91	5.38	157	40.9	31	17.43	8.71			85	288.8	15.6	26.6	1.63	1311	329	113.1	10.59	67	273
1	60	2	4	5	4	hypertension	1	1	1			1				2	-12.7	0	8.6	0	29.2	11.8	33	19.3	4.44	135	35.8	17	9.99	4.88	24.49	40.73	513.1	2191.4	13.2	27.3	3.82	2174	2414	186	43.72	761	667
1	76	1	20	10	4		1	1	1				1			2	-2.4	0	2.9	0	45.9	5.2	57.1	23.4	5.34	166	46.3	37	12.21	5.18	0.46	23.85	117.1	360.5	10.9	25.4		1392	215	62.7	6.22	71	155
1	50	1	38	60	4		1	1	1							1	-0.3	0	2.4	0	52	4.6	65.9	19.4	4.77	147	45.6	29	8.68	9.47	3.08	27.32	21.5	95.2	7.6	22.3	2.85	712	255	48.2	27.03	513	247
2	39	1	18	3	4		1	1	1			1				1	-5.1	0	6.3	0	37.7	4.7	45.9	23.62	4.6	144	40.8	6	14.57	3.77	5.42	36.38	82	218	13.1	26.4	2.64	1007	294	40	12.82	192	371
2	63	2	2	5	4		1	1	1			1			1	3	\							34.77	3.91	118	33.2	16	24.61	6.06	37.14	25.91	45	81	14.3	22		639	183	65.7	31.07	430	248
2	51	1	34	2	4	hypertension	1						1			1	-29.3	0	21.5	0	21.3	26.6	16.9	38.1	6.54	194	54.8	16	21.41	7.02	7.93	5.9	400	882	9.3	39.9	1.9	1313	32.8	55.5	21.13	443	489
