# Supplementary material for: The value of combined thromboelastography test for the early prediction of disease severity in patients with haemorrhagic fever of renal syndrome and the construction of a critical model
Source: PLoS One. 2025 Sep 26;20(9):e0331930. doi: 10.1371/journal.pone.0331930 (PMC12469219; doi:10.1371/journal.pone.0331930)
Supplement: S2 Data — (XLSX) [file pone.0331930.s002.xlsx]

## Sheet: Sheet1
CK	SCR	K	ALB	NE	LYM	WBC	ANGLE	critical
372	152.4	2	33.4	5.69	2.02	9.04	70.8	0
37	52.9	1.2	28.5	4.84	1.06	6.45	73.9	0
57	121.9	2	33.8	2.87	3.23	6.93	64.2	0
602	74.1	6.2	37	8.1	1.35	10.02	36.7	0
62	50.2	3.7	29.8	16.6	8.88	28.45	51.6	0
51	100.6	2.7	31.5	6.84	1.39	9.52	56.7	0
17	52.7	1.8	30.7	2.39	0.78	3.5	65.5	0
33	73.6	1.9	26.5	10.13	0.6	12.15	64.3	0
136	103.2	2.2	31.1	5	1.35	6.85	61.2	0
58	76.6	2.5	31.7	4.57	4.99	9.91	59.3	0
1166	291.4	5.8	29.6	9.34	2.64	14.04	40.6	1
697	92.7	3.5	32.2	12.54	5.13	18.05	59.4	0
1730	602.7	13.2	27.1	6.48	1.44	9.01	25	1
192	456.4	1.8	27.1	5.7	2.62	9.27	65.7	1
56	20.8	1.3	30.6	9.57	2.72	12.85	73.4	0
385	165.4	7.2	29.2	10.55	1.31	12.54	40.1	0
123	110.2	2.6	31.9	3.56	2.75	7.71	58.8	0
46	293	3.2	29.5	3.35	4.58	8.83	51.6	0
1259	219.4	14.5	29.7	21.1	4.18	26.96	32.1	1
154	55.5	7.8	28.6	7.93	2.13	11.09	35.7	0
40	61	1.5	27	3.37	1.15	4.87	70.6	0
57	121.9	2	33.8	2.87	3.23	6.93	64.2	0
447	391.7	4	30.9	6.83	7.89	15.65	49.8	0
602	74.1	6.2	37	8.1	1.35	10.02	36.7	0
367	68.7	7.7	31.1	17.04	1.64	20.57	41.2	1
193	175	4.6	28.1	28.94	7.01	40.18	42.9	0
67	90.9	2	29.2	12.05	4.18	19.04	64.7	0
157	242.6	3.4	34.1	3.88	1.84	6.93	53.3	1
84	502.5	1.4	42.7	7.28	1.47	9.66	71.5	0
105	477.4	2.8	26.8	13.43	0.68	14.78	55.4	1
489	528.9	9.1	29.6	19.55	8.88	29.03	32.9	1
127	335	2.7	22.4	16.61	7.09	28.63	63.6	1
66	336	3	30.1	4.9	1.4	6.92	56.8	1
64	109	5.9	28.7	6.92	0.81	11.53	39.7	1
653	93	5.6	35.1	19.67	2.84	24.26	40.2	1
116	526	1.2	25.2	7.46	2.06	10.83	72.8	0
232	98	2.2	27.4	6.97	2.59	12.37	50.8	0
144	129	1.3	28	7.8	1.08	9.76	70.8	0
239	188	0.9	30.5	10.31	0.33	11.23	77.3	0
673	385	3.4	33.7	34.9	1.28	37.41	48.7	0
549	159	4.4	27.1	35.51	9.58	49.91	43.9	1
477	68	4.9	31.8	10.94	1.26	13.42	47.2	0
48	761	1.5	24.1	6.22	0.92	9.03	70.3	0
101	66	1.2	29.3	1.18	5.35	7.14	71.4	0
936	140	4.3	40.5	9.07	3.6	13.61	44.5	0
115	93	4.3	23.6	31.32	15.42	52.56	42.7	0
38	72	2.9	35.7	1.14	0.46	1.74	60.5	0
882	340	15.6	21.1	17.45	6.55	25.87	22.5	1
447	160	3.2	26.3	22.16	7.68	32.08	54.6	0
70	87	1.8	28.7	8.47	0.67	10.1	65.8	0
76	164	1.4	38.6	6.9	1.35	9.58	70	0
198	74	2.9	38.7	6.6	0.71	7.88	53.3	0
337	244	2.2	25	17.55	4.38	26.69	56.4	0
262	46	1.9	30.7	2.27	5.43	10.99	65.1	0
1018	251	0	33.6	9.19	2.61	12.96	16.5	0
140	115	3.2	31.5	7.71	2.74	12.37	51.6	0
169	71	5.8	27.6	3.17	0.43	3.75	40.2	0
228	74	2.2	26.9	4.01	0.51	4.84	61	0
134	499	1.5	34.2	1.7	1.36	3.48	71.9	0
35	95	1.6	37	4.27	9.23	14.77	68.5	0
323	780	1.8	30.6	7.72	2.06	11.7	66	1
71	65	5.8	31.4	3.07	1.08	5.2	44.5	0
66	68	14.8	31.3	3.58	2.18	7.38	25	0
174	172	2.7	29.1	3.73	11.05	15.58	61.4	0
95	100	4.7	25.8	3.6	3.23	12.89	49.9	0
279	224	1.3	33.8	5.86	8.48	19.03	72	0
49	322	1.7	25.2	9.55	1.02	12	67.6	0
199	180	11.5	28.2	20.82	3.33	30.62	26.3	0
280	325	7	26.2	3.79	0.53	5.47	32.9	1
38	363	5.4	28.5	9.99	7.67	25.67	43.4	1
96	687	2.2	26.3	9.1	3.07	14.31	64.2	0
484	71	10.1	37.8	10.32	1.77	13.85	28.1	0
395	381	5.2	31.9	7.66	2.77	14.96	40.5	0
41	61	5	26.5	5.9	1.13	7.37	50.3	1
1021	180	5.5	30.6	10.75	1.33	14.21	38.5	0
55	63	4.2	30.4	3	0.51	3.89	45	0
82	132	5.4	24.1	14.51	492	22.33	52.2	0
49	61	15.4	29.7	6.03	0.74	7.4	24	1
199	88	1.8	27.6	4.2	0.52	5.74	71.4	0
173	108	13.8	28.3	12.72	2.61	21.29	19	0
77	226	10.7	25.4	15.32	2.13	23.72	22.7	1
31	730	1.9	31.1	4.86	2	8.89	64	0
32	306	3	23.2	9.41	6.38	20.55	14.8	1
